# Supplementary material for: Recycling of Wastes Plastics and Tires from Automotive Industry
Source: Polymers (Basel). 2021 Jul 3;13(13):2210. doi: 10.3390/polym13132210 (PMC8271936; doi:10.3390/polym13132210)
Supplement: Supplementary file 1 [file polymers-13-02210-s001.zip]

Archive with 1 entries (1 files):
- polymers-1282248-supplementary.pdf
